# Supplementary material for: Glutamate Supplementation Regulates Nitrogen Metabolism in the Colon and Liver of Weaned Rats Fed a Low-Protein Diet
Source: Nutrients. 2025 Apr 26;17(9):1465. doi: 10.3390/nu17091465 (PMC12073364; doi:10.3390/nu17091465)
Supplement: Supplementary file 1 [file nutrients-17-01465-s001.zip]

Archive with 1 entries (1 files):
- nutrients-3548397-supplementary.pdf
